# Supplementary material for: Comparison of SPH and CEL methods for simulating the soil cutting process of a biomimetic digging shovel
Source: PLoS One. 2025 May 22;20(5):e0322861. doi: 10.1371/journal.pone.0322861 (PMC12097562; doi:10.1371/journal.pone.0322861)
Supplement: S1 Table — (XLSX) [file pone.0322861.s001.xlsx]

## Sheet: Sheet1
	Horizontal cutting resistance					Vertical cutting resistance					Combined cutting resistance
Time(s)	Experiment	SPH	CEL		Time(s)	Experiment	SPH	CEL		Time(s)	Experiment	SPH	CEL
0	85.4904	0	0		0	0	0	0		0	0	0	0
0.03312	174.302	157	27		0.03312	104.687	13.932	17.5758		0.03312	203.324	157.617	32.2166
0.06603	350.94	157	145.487		0.06603	231.514	73.0752	14.2356		0.06603	420.426	173.173	146.182
0.099	403.819	236	412.337		0.099	244.397	220.758	183.318		0.099	472.016	323.156	451.251
0.13205	504.424	394.658	584.902		0.13205	304.846	302.783	237.705		0.13205	589.385	497.426	631.359
0.16515	790.493	572.843	741.859		0.16515	252.434	359.14	283.849		0.16515	829.821	676.114	794.308
0.19803	910.467	646.804	877.321		0.19803	363.49	431.569	330.512		0.19803	980.344	777.565	937.513
0.2311	880.278	586.576	770.907		0.2311	313.59	387.999	319.517		0.2311	934.467	703.288	834.499
0.26404	920.809	650.992	856.749		0.26404	367.435	399.279	333.518		0.26404	991.412	763.685	919.376
0.29706	944.08	592.962	847.446		0.29706	338.34	420.22	373.161		0.29706	1002.88	726.766	925.966
0.33003	921.36	638.724	872.275		0.33003	569.841	444.146	507.455		0.33003	1083.34	777.968	1009.15
0.36303	933.304	607.54	916.817		0.36303	591.201	450.431	438.44		0.36303	1104.8	756.302	1016.26
0.39604	1083.73	635.11	909.728		0.39604	533.633	437.878	528.879		0.39604	1207.99	771.428	1052.29
0.42903	1061.75	700.577	959.494		0.42903	312.099	469.927	328.801		0.42903	1106.67	843.587	1014.27
0.46202	1015.21	685.104	972.465		0.46202	484.849	454.164	470.1		0.46202	1125.04	821.969	1080.13
0.49509	1023.72	638.482	1006.46		0.49509	579.555	454.606	551.207		0.49509	1176.39	783.789	1147.52
0.52807	946.862	665.903	1083.38		0.52807	696.921	516.118	602.466		0.52807	1175.69	842.499	1239.63
0.561	947.15	642.545	1053.23		0.561	681.748	510	632		0.561	1166.99	820.344	1228.3
0.59402	976.994	640.716	996.049		0.59402	716.56	501	609		0.59402	1211.6	813.338	1167.47
0.62706	933.396	649.086	1049.14		0.62706	678.493	539	657		0.62706	1153.94	843.702	1237.88
0.66005	944.002	667.851	977.879		0.66005	690.023	524	718		0.66005	1169.3	848.882	1213.17
0.69304	1011.34	736.493	1032.44		0.69304	769.817	546	774		0.69304	1270.99	916.809	1290.35
0.72604	1018.29	664.409	1027.35		0.72604	773.008	591	763		0.72604	1278.46	889.225	1279.69
0.75905	1048.29	716.462	987.601		0.75905	798.337	618	715		0.75905	1317.67	946.172	1219.25
0.79201	1179.17	759.268	1025.95		0.79201	773.881	569	738		0.79201	1410.44	948.814	1263.81
0.825	1026.9	714.243	986.059		0.825	777.328	592	849		0.825	1287.93	927.689	1301.2
0.858	999.533	767.362	1040.75		0.858	748.086	610	776		0.858	1248.48	980.278	1298.21
0.89111	1021.84	739.994	986.825		0.89111	758.092	699	727		0.89111	1272.34	1017.94	1225.7
0.92406	1075.57	769.161	961.294		0.92406	819.393	593	771		0.92406	1352.13	971.215	1232.29
0.95704	1092.84	738.214	937.242		0.95704	838.023	607	784		0.95704	1377.17	955.724	1221.92
0.99	1137.91	760.55	999.569		0.99	791.316	616	763		0.99	1386.01	978.72	1257.5
1.023	1083.23	725.338	951.817		1.023	833.793	629	878		1.023	1366.97	960.081	1294.93
