# Supplementary material for: Comparison of SPH and CEL methods for simulating the soil cutting process of a biomimetic digging shovel
Source: PLoS One. 2025 May 22;20(5):e0322861. doi: 10.1371/journal.pone.0322861 (PMC12097562; doi:10.1371/journal.pone.0322861)
Supplement: S2 Table — (XLSX) [file pone.0322861.s002.xlsx]

## Sheet: Sheet1
The linear regression plots for the estimated against measured.
Experiment combined cutting resistance(N)	CEL combined cutting resistance(N)	Experiment combined cutting resistance(N)	SPH combined cutting resistance(N)
472.016	451.251	420.426	173.173
829.821	794.308	589.385	497.426
980.344	937.513	829.821	676.114
589.385	631.359	991.412	763.685
1278.46	1279.69	1104.8	756.302
1211.6	1167.47	1166.99	820.344
1270.99	1290.35	1169.3	848.882
1176.39	1147.52	1317.67	946.172
1169.3	1213.17	1248.48	980.278
1287.93	1301.2	1377.17	955.724
